# Supplementary material for: Callosa gen. n., a new troglobitic genus from southwest China (Araneae, Linyphiidae)
Source: Zookeys. 2017 Sep 28;(703):109–28. doi: 10.3897/zookeys.703.13641 (PMC5674017; doi:10.3897/zookeys.703.13641)
Supplement: XML Treatment for Callosa [file zookeys.703.13641-treatment1.xml]

<!DOCTYPE tp:taxon-treatment
  PUBLIC "-//TaxonX//DTD Taxonomic Treatment Publishing DTD v0 20100105//EN" "tax-treatment-NSO.dtd">
<tp:taxon-treatment xmlns:tp="http://www.plazi.org/taxpub"><tp:treatment-meta><kwd-group><label>Taxon classification</label><kwd><named-content xmlns:xlink="http://www.w3.org/1999/xlink" content-type="kingdom">Animalia</named-content></kwd><kwd><named-content xmlns:xlink="http://www.w3.org/1999/xlink" content-type="order">Araneae</named-content></kwd><kwd><named-content xmlns:xlink="http://www.w3.org/1999/xlink" content-type="family">Linyphiidae</named-content></kwd></kwd-group><mixed-citation publication-type="journal"><person-group><name><surname>Zhao</surname><given-names>Qingyuan</given-names></name><name><surname>Li</surname><given-names>Shuqiang</given-names></name></person-group><article-title>
          <italic><tp:taxon-name><tp:taxon-name-part taxon-name-part-type="genus" reg="Callosa">Callosa</tp:taxon-name-part></tp:taxon-name></italic> gen. n., a new troglobitic genus from southwest China (<tp:taxon-name><tp:taxon-name-part taxon-name-part-type="order">Araneae</tp:taxon-name-part></tp:taxon-name>, <tp:taxon-name><tp:taxon-name-part taxon-name-part-type="family">Linyphiidae</tp:taxon-name-part></tp:taxon-name>)</article-title><source>Zookeys</source><day>28</day><month>9</month><year>2017</year><volume>2017</volume><issue>703</issue><fpage>109</fpage><lpage>128</lpage><pub-id pub-id-type="doi">10.3897/zookeys.703.13641</pub-id></mixed-citation></tp:treatment-meta><tp:nomenclature><label>Genus</label><tp:taxon-name>
              <tp:taxon-name-part taxon-name-part-type="genus" reg="Callosa">Callosa</tp:taxon-name-part>
              <object-id xmlns:xlink="http://www.w3.org/1999/xlink" content-type="zoobank" xlink:type="simple">http://zoobank.org/4EC11D86-CC7A-4467-8AB6-83356A928616</object-id>
            </tp:taxon-name><tp:taxon-status xmlns:xlink="http://www.w3.org/1999/xlink" xlink:type="simple">gen. n.</tp:taxon-status></tp:nomenclature><tp:treatment-sec sec-type="type species" id="SECID0ED5AG"><title>Type species.</title><p>
              <italic><tp:taxon-name><tp:taxon-name-part taxon-name-part-type="genus" reg="Callosa">Callosa</tp:taxon-name-part> <tp:taxon-name-part taxon-name-part-type="species" reg="ciliata">ciliata</tp:taxon-name-part></tp:taxon-name></italic> sp. n.</p></tp:treatment-sec><tp:treatment-sec sec-type="etymology" id="SECID0EU5AG"><title>Etymology.</title><p>The generic name is an arbitrary combination of letters. Gender is feminine.</p></tp:treatment-sec><tp:treatment-sec sec-type="diagnosis" id="SECID0EZ5AG"><title>Diagnosis.</title><p>The copulatory organs in this genus clearly resemble those in <tp:taxon-name>Porrhommini</tp:taxon-name>, but differ from the similar genera by: embolus in <italic><tp:taxon-name><tp:taxon-name-part taxon-name-part-type="genus" reg="Callosa">Callosa</tp:taxon-name-part></tp:taxon-name></italic> gen. n. is long and forms one big loop (Figs <xref ref-type="fig" rid="F1">1A</xref>, <xref ref-type="fig" rid="F5">5A</xref>), neither a short and curved one as in <italic><tp:taxon-name><tp:taxon-name-part taxon-name-part-type="genus" reg="Porrhomma">Porrhomma</tp:taxon-name-part></tp:taxon-name></italic> Simon, 1884, <italic><tp:taxon-name><tp:taxon-name-part taxon-name-part-type="genus" reg="Diplostyla">Diplostyla</tp:taxon-name-part></tp:taxon-name></italic> Emerton, 1882, <italic><tp:taxon-name><tp:taxon-name-part taxon-name-part-type="genus" reg="Pacifiphantes">Pacifiphantes</tp:taxon-name-part></tp:taxon-name></italic> Eskov &amp; Marusik, 1994 (<xref ref-type="bibr" rid="B6">Roberts 1987</xref>: figs 58a–e, 59a–e; <xref ref-type="bibr" rid="B2">Eskov and Marusik 1994</xref>: fig. 42), nor an apically coiled one as in most <italic><tp:taxon-name><tp:taxon-name-part taxon-name-part-type="genus" reg="Bathyphantes">Bathyphantes</tp:taxon-name-part></tp:taxon-name></italic> Menge, 1866 (<xref ref-type="bibr" rid="B6">Roberts 1987</xref>: fig. 70a–e); the embolus in <italic><tp:taxon-name><tp:taxon-name-part taxon-name-part-type="genus" reg="Bathyphantes">Bathyphantes</tp:taxon-name-part> <tp:taxon-name-part taxon-name-part-type="species" reg="approximatus">approximatus</tp:taxon-name-part></tp:taxon-name></italic> (O. Pickard-Cambridge, 1871) is longer and slimmer, forming more than 2 loops (<xref ref-type="bibr" rid="B4">Ivie 1969</xref>: fig. 102); <italic><tp:taxon-name><tp:taxon-name-part taxon-name-part-type="genus" reg="Microbathyphantes">Microbathyphantes</tp:taxon-name-part></tp:taxon-name></italic> Helsdingen, 1985 has coiled, whip-like, and fully exposed embolus (<xref ref-type="bibr" rid="B15">Tu and Li 2006</xref>: fig. 2C), unlike the one enveloped in a membranous plate of the convector in <italic><tp:taxon-name><tp:taxon-name-part taxon-name-part-type="genus" reg="Callosa">Callosa</tp:taxon-name-part></tp:taxon-name></italic> gen. n. The epigyne in <italic><tp:taxon-name><tp:taxon-name-part taxon-name-part-type="genus" reg="Callosa">Callosa</tp:taxon-name-part></tp:taxon-name></italic> gen. n. is distinguished by its long, spiraling copulatory furrows and the presence of a septum (Figs <xref ref-type="fig" rid="F3">3C</xref>, <xref ref-type="fig" rid="F7">7C</xref>); the receptacles are situated farther from atrium in most <italic><tp:taxon-name><tp:taxon-name-part taxon-name-part-type="genus" reg="Bathyphantes">Bathyphantes</tp:taxon-name-part></tp:taxon-name></italic> species, furrows are not in double-helix; <italic><tp:taxon-name><tp:taxon-name-part taxon-name-part-type="genus" reg="Kaestneria">Kaestneria</tp:taxon-name-part></tp:taxon-name></italic> Wiehle, 1956 and <italic><tp:taxon-name><tp:taxon-name-part taxon-name-part-type="genus" reg="Pacifiphantes">Pacifiphantes</tp:taxon-name-part></tp:taxon-name></italic> have shorter copulatory furrows, which fold or curve (<xref ref-type="bibr" rid="B10">Slowik and Blagoev 2012</xref>: fig. 6); the copulatory furrows in <italic><tp:taxon-name><tp:taxon-name-part taxon-name-part-type="genus" reg="Microbathyphantes">Microbathyphantes</tp:taxon-name-part></tp:taxon-name></italic> make only half a turn.</p></tp:treatment-sec><tp:treatment-sec sec-type="description" id="SECID0EJDBG"><title>Description.</title><p>Median size, 2.5‒2.8. Chelicerae with three promarginal, and four retromarginal teeth. <abbrev xmlns:xlink="http://www.w3.org/1999/xlink" xlink:title="anterior median eye" id="ABBRID0EPDBG" xlink:type="simple">AME</abbrev> completely lost, <abbrev xmlns:xlink="http://www.w3.org/1999/xlink" xlink:title="posterior median eye" id="ABBRID0ETDBG" xlink:type="simple">PME</abbrev> reduced to small unpigmented spots, <abbrev xmlns:xlink="http://www.w3.org/1999/xlink" xlink:title="anterior lateral eye" id="ABBRID0EXDBG" xlink:type="simple">ALE</abbrev> and <abbrev xmlns:xlink="http://www.w3.org/1999/xlink" xlink:title="posterior lateral eye" id="ABBRID0E2DBG" xlink:type="simple">PLE</abbrev> highly reduced (Figs <xref ref-type="fig" rid="F2">2C</xref>, <xref ref-type="fig" rid="F2">2E</xref>, <xref ref-type="fig" rid="F3">3D</xref>, <xref ref-type="fig" rid="F3">3F</xref>, <xref ref-type="fig" rid="F6">6C</xref>, <xref ref-type="fig" rid="F6">6E</xref>, <xref ref-type="fig" rid="F7">7D</xref>, <xref ref-type="fig" rid="F7">7F</xref>); ocular area with several rows of short setae (Figs <xref ref-type="fig" rid="F2">2C</xref>, <xref ref-type="fig" rid="F6">6C</xref>). Carapace length/leg I 0.13– 0.15. Coxae IV separated by their diameter. Chaetotaxy: 2-2-2-2. TmI 0.15–0.20, TmIV absent. Leg formula I-II-IV-III. Legs yellow without obvious patterns.</p><p>
              <italic>Male palp</italic>: femur about four times longer than patella; tibia with two trichobothria, one ventral and one retrolateral (Fig. <xref ref-type="fig" rid="F5">5B</xref>). Cymbium spindle-shaped at dorsal view (Figs <xref ref-type="fig" rid="F2">2A</xref>, <xref ref-type="fig" rid="F6">6A</xref>); Paracymbium ‘J’-shaped, stout at base, attenuated and curved at apex (Figs <xref ref-type="fig" rid="F1">1B</xref>, <xref ref-type="fig" rid="F5">5B</xref>). Bulb with an oblate subtegulum and a protruding protegulum (Figs <xref ref-type="fig" rid="F1">1B</xref>, <xref ref-type="fig" rid="F5">5B</xref>). Convector with a membranous plate enveloping the prolateral side of embolic division (Figs <xref ref-type="fig" rid="F1">1A</xref>, <xref ref-type="fig" rid="F5">5A</xref>), and a ribbon-like ventral process (Figs <xref ref-type="fig" rid="F1">1B</xref>, <xref ref-type="fig" rid="F2">2B</xref>, <xref ref-type="fig" rid="F5">5B</xref>, <xref ref-type="fig" rid="F6">6B</xref>); dorsal projection of convector situated near the base of cymbium in prolateral view (Figs <xref ref-type="fig" rid="F1">1A</xref>, <xref ref-type="fig" rid="F5">5A</xref>); distal suprategular apophysis pick-like, broad at base, hooked at apex (Figs <xref ref-type="fig" rid="F1">1D</xref>, <xref ref-type="fig" rid="F5">5D</xref>); median membrane with dense membranous short cilia (Figs <xref ref-type="fig" rid="F4">4B</xref>, <xref ref-type="fig" rid="F8">8B</xref>); embolus long and belt-like, with a tapering tip, making 1.5 loops along the exterior margin of convector plate (Figs <xref ref-type="fig" rid="F1">1A</xref>, <xref ref-type="fig" rid="F5">5A</xref>).</p><p>
              <italic><tp:taxon-name><tp:taxon-name-part taxon-name-part-type="genus" reg="Epigyne">Epigyne</tp:taxon-name-part></tp:taxon-name></italic>: dome-shaped in lateral view, with atrium fully exposed in ventral view (Figs <xref ref-type="fig" rid="F3">3A</xref>, <xref ref-type="fig" rid="F4">4C–D</xref>, <xref ref-type="fig" rid="F7">7A</xref>, <xref ref-type="fig" rid="F8">8C–D</xref>); septum stretched along the axis of atrium; parmula short with a shallow socket near tip (Figs <xref ref-type="fig" rid="F4">4D</xref>, <xref ref-type="fig" rid="F8">8C</xref>); copulatory furrows making a spiral course (Figs <xref ref-type="fig" rid="F3">3C</xref>, <xref ref-type="fig" rid="F7">7C</xref>); receptacles oval, with short, tube-like processes (Figs <xref ref-type="fig" rid="F3">3C</xref>, <xref ref-type="fig" rid="F7">7C</xref>).</p></tp:treatment-sec><tp:treatment-sec sec-type="Species composition" id="SECID0EQJBG"><title>Species composition.</title><p>Two species, <italic><tp:taxon-name><tp:taxon-name-part taxon-name-part-type="genus" reg="Callosa">Callosa</tp:taxon-name-part> <tp:taxon-name-part taxon-name-part-type="species" reg="ciliata">ciliata</tp:taxon-name-part></tp:taxon-name></italic> sp. n. (type species) and <italic><tp:taxon-name><tp:taxon-name-part taxon-name-part-type="genus" reg="Callosa">Callosa</tp:taxon-name-part> <tp:taxon-name-part taxon-name-part-type="species" reg="baiseensis">baiseensis</tp:taxon-name-part></tp:taxon-name></italic> sp. n.</p></tp:treatment-sec><tp:treatment-sec sec-type="distribution" id="SECID0EMKBG"><title>Distribution.</title><p>Yunnan Province and Guangxi Zhuang Autonomous Region, China (Fig. <xref ref-type="fig" rid="F9">9</xref>).</p></tp:treatment-sec><tp:treatment-sec><!--Section generated to contain objects referenced in tp:taxon-treatment.--><fig id="F1" position="float" orientation="portrait"><label>Figure 1.</label><caption><p>
                  <italic><tp:taxon-name><tp:taxon-name-part taxon-name-part-type="genus" reg="Callosa">Callosa</tp:taxon-name-part> <tp:taxon-name-part taxon-name-part-type="species" reg="ciliata">ciliata</tp:taxon-name-part></tp:taxon-name></italic> sp. n., male holotype. <bold>A</bold> Palp, prolateral view <bold>B</bold> Palp, retrolateral view <bold>C</bold> Embolic division, retrolateral view <bold>D</bold> Distal suprategular apophysis, retrolateral view. Scale bars: <bold>B</bold> as <bold>A</bold>.</p></caption><graphic xmlns:xlink="http://www.w3.org/1999/xlink" xlink:href="zookeys-703-109-g001.jpg" position="float" orientation="portrait" xlink:type="simple" id="oo_158460.jpg"/></fig><fig id="F5" position="float" orientation="portrait"><label>Figure 5.</label><caption><p>
                  <italic><tp:taxon-name><tp:taxon-name-part taxon-name-part-type="genus" reg="Callosa">Callosa</tp:taxon-name-part> <tp:taxon-name-part taxon-name-part-type="species" reg="baiseensis">baiseensis</tp:taxon-name-part></tp:taxon-name></italic> sp. n., male holotype. <bold>A</bold> Palp, prolateral view <bold>B</bold> Palp, retrolateral view <bold>C</bold> Embolic division, retrolateral view <bold>D</bold> Distal suprategular apophysis, retrolateral view. Scale bars: <bold>B</bold> as <bold>A</bold>.</p></caption><graphic xmlns:xlink="http://www.w3.org/1999/xlink" xlink:href="zookeys-703-109-g005.jpg" position="float" orientation="portrait" xlink:type="simple" id="oo_158464.jpg"/></fig><fig id="F3" position="float" orientation="portrait"><label>Figure 3.</label><caption><p>
                  <italic><tp:taxon-name><tp:taxon-name-part taxon-name-part-type="genus" reg="Callosa">Callosa</tp:taxon-name-part> <tp:taxon-name-part taxon-name-part-type="species" reg="ciliata">ciliata</tp:taxon-name-part></tp:taxon-name></italic> sp. n., female paratype. <bold>A</bold> <tp:taxon-name><tp:taxon-name-part taxon-name-part-type="genus" reg="Epigyne">Epigyne</tp:taxon-name-part></tp:taxon-name>, ventral view <bold>B</bold> <tp:taxon-name><tp:taxon-name-part taxon-name-part-type="genus" reg="Epigyne">Epigyne</tp:taxon-name-part></tp:taxon-name>, dorsal view <bold>C</bold> Vulva, dorsal view <bold>D</bold> Habitus, dorsal view <bold>E</bold> Habitus, ventral view <bold>F</bold> Habitus lateral view. Scale bars: <bold>C</bold> as <bold>B</bold>; <bold>D, F</bold> as <bold>E</bold>.</p></caption><graphic xmlns:xlink="http://www.w3.org/1999/xlink" xlink:href="zookeys-703-109-g003.jpg" position="float" orientation="portrait" xlink:type="simple" id="oo_158462.jpg"/></fig><fig id="F7" position="float" orientation="portrait"><label>Figure 7.</label><caption><p>
                  <italic><tp:taxon-name><tp:taxon-name-part taxon-name-part-type="genus" reg="Callosa">Callosa</tp:taxon-name-part> <tp:taxon-name-part taxon-name-part-type="species" reg="baiseensis">baiseensis</tp:taxon-name-part></tp:taxon-name></italic> sp. n., female paratype. <bold>A</bold> <tp:taxon-name><tp:taxon-name-part taxon-name-part-type="genus" reg="Epigyne">Epigyne</tp:taxon-name-part></tp:taxon-name>, ventral view <bold>B</bold> <tp:taxon-name><tp:taxon-name-part taxon-name-part-type="genus" reg="Epigyne">Epigyne</tp:taxon-name-part></tp:taxon-name>, dorsal view <bold>C</bold> Vulva, dorsal view <bold>D</bold> Habitus, dorsal view <bold>E</bold> Habitus, ventral view <bold>F</bold> Habitus lateral view. Scale bars: <bold>C</bold> as <bold>B</bold>; <bold>D, F</bold> as <bold>E</bold>.</p></caption><graphic xmlns:xlink="http://www.w3.org/1999/xlink" xlink:href="zookeys-703-109-g007.jpg" position="float" orientation="portrait" xlink:type="simple" id="oo_158466.jpg"/></fig><fig id="F2" position="float" orientation="portrait"><label>Figure 2.</label><caption><p>
                  <italic><tp:taxon-name><tp:taxon-name-part taxon-name-part-type="genus" reg="Callosa">Callosa</tp:taxon-name-part> <tp:taxon-name-part taxon-name-part-type="species" reg="ciliata">ciliata</tp:taxon-name-part></tp:taxon-name></italic> sp. n., male holotype. <bold>A</bold> Palp, dorsal view <bold>B</bold> Palp, ventral view <bold>C</bold> Habitus, dorsal view <bold>D</bold> Habitus, ventral view <bold>E</bold> Habitus, lateral view. Scale bars: <bold>B</bold> as <bold>A</bold>; <bold>C</bold> as <bold>D</bold>.</p></caption><graphic xmlns:xlink="http://www.w3.org/1999/xlink" xlink:href="zookeys-703-109-g002.jpg" position="float" orientation="portrait" xlink:type="simple" id="oo_158461.jpg"/></fig><fig id="F6" position="float" orientation="portrait"><label>Figure 6.</label><caption><p>
                  <italic><tp:taxon-name><tp:taxon-name-part taxon-name-part-type="genus" reg="Callosa">Callosa</tp:taxon-name-part> <tp:taxon-name-part taxon-name-part-type="species" reg="baiseensis">baiseensis</tp:taxon-name-part></tp:taxon-name></italic> sp. n., male holotype. <bold>A</bold> Palp, dorsal view <bold>B</bold> Palp, ventral view <bold>C</bold> Habitus, dorsal view <bold>D</bold> Habitus, ventral view <bold>E</bold> Habitus, lateral view. Scale bars: <bold>B</bold> as <bold>A</bold>; <bold>D</bold> as <bold>C</bold>.</p></caption><graphic xmlns:xlink="http://www.w3.org/1999/xlink" xlink:href="zookeys-703-109-g006.jpg" position="float" orientation="portrait" xlink:type="simple" id="oo_158465.jpg"/></fig><fig id="F4" position="float" orientation="portrait"><label>Figure 4.</label><caption><p>
                  <italic><tp:taxon-name><tp:taxon-name-part taxon-name-part-type="genus" reg="Callosa">Callosa</tp:taxon-name-part> <tp:taxon-name-part taxon-name-part-type="species" reg="ciliata">ciliata</tp:taxon-name-part></tp:taxon-name></italic> sp. n., SEM of a male paratype and a female paratype. <bold>A</bold> Palp of male paratype, ventral view <bold>B</bold> Detail showing embolus and embolic membrane of palp <bold>C</bold> <tp:taxon-name><tp:taxon-name-part taxon-name-part-type="genus" reg="Epigyne">Epigyne</tp:taxon-name-part></tp:taxon-name> of female paratype, ventral view <bold>D</bold> Detail showing parmula of epigyne <bold>E</bold> Anterior lateral eye and posterior lateral eye of male paratype <bold>F</bold> Spinnerets of female paratype.</p></caption><graphic xmlns:xlink="http://www.w3.org/1999/xlink" xlink:href="zookeys-703-109-g004.jpg" position="float" orientation="portrait" xlink:type="simple" id="oo_158463.jpg"/></fig><fig id="F8" position="float" orientation="portrait"><label>Figure 8.</label><caption><p>
                  <italic><tp:taxon-name><tp:taxon-name-part taxon-name-part-type="genus" reg="Callosa">Callosa</tp:taxon-name-part> <tp:taxon-name-part taxon-name-part-type="species" reg="baiseensis">baiseensis</tp:taxon-name-part></tp:taxon-name></italic> sp. n., SEM of a male paratype and a female paratype. <bold>A</bold> Palp of male paratype, ventral view <bold>B</bold> Detail showing embolus and embolic membrane <bold>C</bold> Detail showing scape of epigyne <bold>D</bold> <tp:taxon-name><tp:taxon-name-part taxon-name-part-type="genus" reg="Epigyne">Epigyne</tp:taxon-name-part></tp:taxon-name> of female paratype, ventral view <bold>E</bold> Anterior lateral eye, anterior median eye and posterior lateral eye of male paratype <bold>F</bold> Spinnerets of female paratype.</p></caption><graphic xmlns:xlink="http://www.w3.org/1999/xlink" xlink:href="zookeys-703-109-g008.jpg" position="float" orientation="portrait" xlink:type="simple" id="oo_158467.jpg"/></fig><fig id="F9" position="float" orientation="portrait"><label>Figure 9.</label><caption><p>Type localities of new species <italic><tp:taxon-name><tp:taxon-name-part taxon-name-part-type="genus" reg="Callosa">Callosa</tp:taxon-name-part> <tp:taxon-name-part taxon-name-part-type="species" reg="ciliata">ciliata</tp:taxon-name-part></tp:taxon-name></italic> sp. n. (<bold>1</bold>) and <italic><tp:taxon-name><tp:taxon-name-part taxon-name-part-type="genus" reg="Callosa">C.</tp:taxon-name-part> <tp:taxon-name-part taxon-name-part-type="species" reg="baiseensis">baiseensis</tp:taxon-name-part></tp:taxon-name></italic> sp. n. (<bold>2</bold>).</p></caption><graphic xmlns:xlink="http://www.w3.org/1999/xlink" xlink:href="zookeys-703-109-g009.jpg" position="float" orientation="portrait" xlink:type="simple" id="oo_158468.jpg"/></fig></tp:treatment-sec><ref-list><ref id="B6"><mixed-citation xmlns:xlink="http://www.w3.org/1999/xlink" xlink:type="simple">
          <person-group><name name-style="western"><surname>Roberts</surname><given-names>MJ</given-names></name></person-group> (<year>1987</year>) <source>The spiders of great Britain and Ireland. Volume 2.</source> <publisher-name>Harley Books</publisher-name>, <publisher-loc>England</publisher-loc>, <size units="page">204 pp</size>.</mixed-citation></ref><ref id="B2"><mixed-citation xmlns:xlink="http://www.w3.org/1999/xlink" xlink:type="simple">
          <person-group><name name-style="western"><surname>Eskov</surname><given-names>KY</given-names></name><name name-style="western"><surname>Marusik</surname><given-names>YM</given-names></name></person-group> (<year>1994</year>) <article-title>New data on the taxonomy and faunistics of North Asian linyphiid spiders (<tp:taxon-name><tp:taxon-name-part taxon-name-part-type="order">Aranei</tp:taxon-name-part></tp:taxon-name> <tp:taxon-name><tp:taxon-name-part taxon-name-part-type="family">Linyphiidae</tp:taxon-name-part></tp:taxon-name>).</article-title> <source><tp:taxon-name><tp:taxon-name-part taxon-name-part-type="phylum">Arthropoda</tp:taxon-name-part></tp:taxon-name> Selecta</source> <volume>2</volume>(<issue>4</issue>): <fpage>41</fpage>–<lpage>79</lpage>.</mixed-citation></ref><ref id="B4"><mixed-citation xmlns:xlink="http://www.w3.org/1999/xlink" xlink:type="simple">
          <person-group><name name-style="western"><surname>Ivie</surname><given-names>W</given-names></name></person-group> (<year>1969</year>) <article-title>North American spiders of the genus <italic><tp:taxon-name><tp:taxon-name-part taxon-name-part-type="genus">Bathyphantes</tp:taxon-name-part></tp:taxon-name></italic> (<tp:taxon-name><tp:taxon-name-part taxon-name-part-type="order">Araneae</tp:taxon-name-part></tp:taxon-name>, <tp:taxon-name><tp:taxon-name-part taxon-name-part-type="family">Linyphiidae</tp:taxon-name-part></tp:taxon-name>).</article-title> <source>American Museum Novitates</source> <volume>2364</volume>: <fpage>1</fpage>–<lpage>70</lpage>.</mixed-citation></ref><ref id="B15"><mixed-citation xmlns:xlink="http://www.w3.org/1999/xlink" xlink:type="simple">
          <person-group><name name-style="western"><surname>Tu</surname><given-names>LH</given-names></name><name name-style="western"><surname>Li</surname><given-names>SQ</given-names></name></person-group> (<year>2006</year>) <article-title>Three new and four newly recorded species of <tp:taxon-name><tp:taxon-name-part taxon-name-part-type="subfamily">Linyphiinae</tp:taxon-name-part></tp:taxon-name> and <tp:taxon-name><tp:taxon-name-part taxon-name-part-type="subfamily">Micronetinae</tp:taxon-name-part></tp:taxon-name> spiders (<tp:taxon-name><tp:taxon-name-part taxon-name-part-type="order">Araneae</tp:taxon-name-part></tp:taxon-name>: <tp:taxon-name><tp:taxon-name-part taxon-name-part-type="family">Linyphiidae</tp:taxon-name-part></tp:taxon-name>) from northern Vietnam.</article-title> <source>The Raffles Bulletin of Zoology</source> <volume>54</volume>: <fpage>103</fpage>–<lpage>117</lpage>.</mixed-citation></ref><ref id="B10"><mixed-citation xmlns:xlink="http://www.w3.org/1999/xlink" xlink:type="simple">
          <person-group><name name-style="western"><surname>Slowik</surname><given-names>J</given-names></name><name name-style="western"><surname>Blagoev</surname><given-names>GA</given-names></name></person-group> (<year>2012</year>) <article-title>First description of the male spider <italic><tp:taxon-name><tp:taxon-name-part taxon-name-part-type="genus">Pacifiphantes</tp:taxon-name-part> <tp:taxon-name-part taxon-name-part-type="species">magnificus</tp:taxon-name-part></tp:taxon-name></italic> (Chamberlin &amp; Ivie) (<tp:taxon-name><tp:taxon-name-part taxon-name-part-type="order">Araneae</tp:taxon-name-part></tp:taxon-name>: <tp:taxon-name><tp:taxon-name-part taxon-name-part-type="family">Linyphiidae</tp:taxon-name-part></tp:taxon-name>).</article-title> <source>Zootaxa</source> <volume>3481</volume>: <fpage>73</fpage>–<lpage>81</lpage>.</mixed-citation></ref></ref-list></tp:taxon-treatment>
