# Supplementary material for: Callosa gen. n., a new troglobitic genus from southwest China (Araneae, Linyphiidae)
Source: Zookeys. 2017 Sep 28;(703):109–28. doi: 10.3897/zookeys.703.13641 (PMC5674017; doi:10.3897/zookeys.703.13641)
Supplement: XML Treatment for Callosa ciliata [file zookeys.703.13641-treatment2.xml]

<!DOCTYPE tp:taxon-treatment
  PUBLIC "-//TaxonX//DTD Taxonomic Treatment Publishing DTD v0 20100105//EN" "tax-treatment-NSO.dtd">
<tp:taxon-treatment xmlns:tp="http://www.plazi.org/taxpub"><tp:treatment-meta><kwd-group><label>Taxon classification</label><kwd><named-content xmlns:xlink="http://www.w3.org/1999/xlink" content-type="kingdom">Animalia</named-content></kwd><kwd><named-content xmlns:xlink="http://www.w3.org/1999/xlink" content-type="order">Araneae</named-content></kwd><kwd><named-content xmlns:xlink="http://www.w3.org/1999/xlink" content-type="family">Linyphiidae</named-content></kwd></kwd-group><mixed-citation publication-type="journal"><person-group><name><surname>Zhao</surname><given-names>Qingyuan</given-names></name><name><surname>Li</surname><given-names>Shuqiang</given-names></name></person-group><article-title>
          <italic><tp:taxon-name><tp:taxon-name-part taxon-name-part-type="genus" reg="Callosa">Callosa</tp:taxon-name-part></tp:taxon-name></italic> gen. n., a new troglobitic genus from southwest China (<tp:taxon-name><tp:taxon-name-part taxon-name-part-type="order">Araneae</tp:taxon-name-part></tp:taxon-name>, <tp:taxon-name><tp:taxon-name-part taxon-name-part-type="family">Linyphiidae</tp:taxon-name-part></tp:taxon-name>)</article-title><source>Zookeys</source><day>28</day><month>9</month><year>2017</year><volume>2017</volume><issue>703</issue><fpage>109</fpage><lpage>128</lpage><pub-id pub-id-type="doi">10.3897/zookeys.703.13641</pub-id></mixed-citation></tp:treatment-meta><tp:nomenclature><tp:taxon-name>
              <tp:taxon-name-part taxon-name-part-type="genus" reg="Callosa">Callosa</tp:taxon-name-part>
              <tp:taxon-name-part taxon-name-part-type="species" reg="ciliata">ciliata</tp:taxon-name-part>
              <object-id xmlns:xlink="http://www.w3.org/1999/xlink" content-type="zoobank" xlink:type="simple">http://zoobank.org/2FF3B2E8-915E-487E-8F79-C5609A12D972</object-id>
            </tp:taxon-name><tp:taxon-status xmlns:xlink="http://www.w3.org/1999/xlink" xlink:type="simple">sp. n.</tp:taxon-status><xref ref-type="fig" rid="F1">Figs 1</xref><xref ref-type="fig" rid="F2">, 2</xref><xref ref-type="fig" rid="F3">, 3</xref><xref ref-type="fig" rid="F4">, 4</xref><xref ref-type="fig" rid="F9">, 9</xref></tp:nomenclature><tp:treatment-sec sec-type="Types" id="SECID0ESMBG"><title>Types.</title><p>Holotype ♂: CHINA, Yunnan Province: Baoshan City: Tengchong County; Gudong Town; Jiangdong Village; <named-content xmlns:xlink="http://www.w3.org/1999/xlink" content-type="dwc:verbatimCoordinates" xlink:type="simple"><named-content content-type="geo-json" specific-use="{&#34;type&#34;:&#34;Point&#34;,&#34;coordinates&#34;:[98.868400,24.968383]}" id="NCID0E2MBG" xlink:type="simple">24°58.103'N, 98°52.104'E</named-content></named-content>, ca 1900 m, Jiangdong Mountain, Luoshui Cave, 26.XI.2013, (Y.C. Li &amp; J.C. Liu). Paratypes: 1♂ 2♀, same data as for holotype.</p></tp:treatment-sec><tp:treatment-sec sec-type="etymology" id="SECID0EANBG"><title>Etymology.</title><p>This specific name is taken from the Latin word ‘ciliatus’, meaning ‘with cilia’, which refers to the median membrane with cilia; adjective.</p></tp:treatment-sec><tp:treatment-sec sec-type="diagnosis" id="SECID0EFNBG"><title>Diagnosis.</title><p>It is characterised by the subdivided tip of distal suprategular apophysis (Fig. <xref ref-type="fig" rid="F1">1D</xref>) and in having three coils in copulatory furrows in epigyne (Fig. <xref ref-type="fig" rid="F3">3C</xref>). <italic><tp:taxon-name><tp:taxon-name-part taxon-name-part-type="genus" reg="Callosa">Callosa</tp:taxon-name-part> <tp:taxon-name-part taxon-name-part-type="species" reg="ciliata">ciliata</tp:taxon-name-part></tp:taxon-name></italic> sp. n. also has a narrower atrium and shorter parmula.</p><fig id="F1" position="float" orientation="portrait"><label>Figure 1.</label><caption><p>
                  <italic><tp:taxon-name><tp:taxon-name-part taxon-name-part-type="genus" reg="Callosa">Callosa</tp:taxon-name-part> <tp:taxon-name-part taxon-name-part-type="species" reg="ciliata">ciliata</tp:taxon-name-part></tp:taxon-name></italic> sp. n., male holotype. <bold>A</bold> Palp, prolateral view <bold>B</bold> Palp, retrolateral view <bold>C</bold> Embolic division, retrolateral view <bold>D</bold> Distal suprategular apophysis, retrolateral view. Scale bars: <bold>B</bold> as <bold>A</bold>.</p></caption><graphic xmlns:xlink="http://www.w3.org/1999/xlink" xlink:href="zookeys-703-109-g001.jpg" position="float" orientation="portrait" xlink:type="simple" id="oo_158460.jpg"/></fig></tp:treatment-sec><tp:treatment-sec sec-type="description" id="SECID0ECPBG"><title>Description.</title><p>
              <italic>Male (holotype)</italic>. Total length: 2.60. Carapace 1.25 long, 0.94 wide, brownish yellow (Fig. <xref ref-type="fig" rid="F2">2C, E</xref>), <abbrev xmlns:xlink="http://www.w3.org/1999/xlink" xlink:title="anterior median eye" id="ABBRID0EOPBG" xlink:type="simple">AME</abbrev> and <abbrev xmlns:xlink="http://www.w3.org/1999/xlink" xlink:title="posterior median eye" id="ABBRID0ESPBG" xlink:type="simple">PME</abbrev> entirely lost, <abbrev xmlns:xlink="http://www.w3.org/1999/xlink" xlink:title="anterior lateral eye" id="ABBRID0EWPBG" xlink:type="simple">ALE</abbrev> and <abbrev xmlns:xlink="http://www.w3.org/1999/xlink" xlink:title="posterior lateral eye" id="ABBRID0E1PBG" xlink:type="simple">PLE</abbrev> strongly reduced (Figs <xref ref-type="fig" rid="F2">2E</xref>, <xref ref-type="fig" rid="F4">4E</xref>). Sternum 0.68 long, 0.63 wide. Clypeus 0.50 high. Eye sizes: <abbrev xmlns:xlink="http://www.w3.org/1999/xlink" xlink:title="anterior lateral eye" id="ABBRID0EGQBG" xlink:type="simple">ALE</abbrev> 0.02, <abbrev xmlns:xlink="http://www.w3.org/1999/xlink" xlink:title="posterior lateral eye" id="ABBRID0EKQBG" xlink:type="simple">PLE</abbrev> 0.03. Leg length: I 8.06 (2.10, 0.40, 2.38, 2.05, 1.13), II 7.44 (2.00, 0.38, 2.13, 1.88, 1.05), III 5.74 (1.56, 0.30, 1.50, 1.55, 0.83), IV 6.98 (2.03, 0.31, 2.03, 1.75, 0.86). TmI 0.20. Abdomen pale, with irregular dark patterns (Fig. <xref ref-type="fig" rid="F2">2C–E</xref>). Palp: paracymbium large, with distal end strongly curved inward; tegulum broad at base, protegulum conical, crooked at tip; distal suprategular apophysis with a small indentation at apex (Fig. <xref ref-type="fig" rid="F1">1D</xref>); convector with a sharp projection at the 8 o’clock position at prolateral view (Fig. <xref ref-type="fig" rid="F1">1A</xref>); convector’s ventral process ribbon-like, with a slightly broadened tip (Fig. <xref ref-type="fig" rid="F1">1B</xref>); embolus coiling from 4 o’clock position in prolateral view (Fig. <xref ref-type="fig" rid="F1">1A</xref>).</p><fig id="F2" position="float" orientation="portrait"><label>Figure 2.</label><caption><p>
                  <italic><tp:taxon-name><tp:taxon-name-part taxon-name-part-type="genus" reg="Callosa">Callosa</tp:taxon-name-part> <tp:taxon-name-part taxon-name-part-type="species" reg="ciliata">ciliata</tp:taxon-name-part></tp:taxon-name></italic> sp. n., male holotype. <bold>A</bold> Palp, dorsal view <bold>B</bold> Palp, ventral view <bold>C</bold> Habitus, dorsal view <bold>D</bold> Habitus, ventral view <bold>E</bold> Habitus, lateral view. Scale bars: <bold>B</bold> as <bold>A</bold>; <bold>C</bold> as <bold>D</bold>.</p></caption><graphic xmlns:xlink="http://www.w3.org/1999/xlink" xlink:href="zookeys-703-109-g002.jpg" position="float" orientation="portrait" xlink:type="simple" id="oo_158461.jpg"/></fig><p>
              <italic>Female</italic>. Total length: 2.80. Carapace 1.25 long, 0.59 wide, same coloration as in male, <abbrev xmlns:xlink="http://www.w3.org/1999/xlink" xlink:title="anterior median eye" id="ABBRID0EQSBG" xlink:type="simple">AME</abbrev> vanished, <abbrev xmlns:xlink="http://www.w3.org/1999/xlink" xlink:title="anterior lateral eye" id="ABBRID0EUSBG" xlink:type="simple">ALE</abbrev>, <abbrev xmlns:xlink="http://www.w3.org/1999/xlink" xlink:title="posterior lateral eye" id="ABBRID0EYSBG" xlink:type="simple">PLE</abbrev> and <abbrev xmlns:xlink="http://www.w3.org/1999/xlink" xlink:title="posterior median eye" id="ABBRID0E3SBG" xlink:type="simple">PME</abbrev> reduced to white spots (Fig. <xref ref-type="fig" rid="F3">3D, F</xref>). Sternum 0.63 long, 0.69 wide. Clypeus 0.34 high. Eye sizes: <abbrev xmlns:xlink="http://www.w3.org/1999/xlink" xlink:title="anterior lateral eye" id="ABBRID0EETBG" xlink:type="simple">ALE</abbrev> 0.03, <abbrev xmlns:xlink="http://www.w3.org/1999/xlink" xlink:title="posterior median eye" id="ABBRID0EITBG" xlink:type="simple">PME</abbrev> 0.02, <abbrev xmlns:xlink="http://www.w3.org/1999/xlink" xlink:title="posterior lateral eye" id="ABBRID0EMTBG" xlink:type="simple">PLE</abbrev> 0.02. Leg length: I 8.21 (2.25, 0.40, 2.43, 2.00, 1.13), II 7.52 (2.18, 0.40, 2.19, 1.75, 1.00), III 5.79 (1.70, 0.38, 1.55, 1.38, 0.78), IV 7.07 (2.13, 0.35, 2.00, 1.75, 0.84). TmI 0.15. Abdomen with same coloration as in male (Fig. <xref ref-type="fig" rid="F3">3D, F</xref>). <tp:taxon-name><tp:taxon-name-part taxon-name-part-type="genus" reg="Epigyne">Epigyne</tp:taxon-name-part></tp:taxon-name>: atrium roughly triangular in form, broad at posterior, narrowing towards anterior (Fig. <xref ref-type="fig" rid="F3">3A</xref>); fovea large, with ridged inner walls; parmula small; receptacles suboval, with digit-like outgrowth, separated by 3 diameters (Fig. <xref ref-type="fig" rid="F3">3C</xref>); copulatory furrows making 3 coils.</p><fig id="F3" position="float" orientation="portrait"><label>Figure 3.</label><caption><p>
                  <italic><tp:taxon-name><tp:taxon-name-part taxon-name-part-type="genus" reg="Callosa">Callosa</tp:taxon-name-part> <tp:taxon-name-part taxon-name-part-type="species" reg="ciliata">ciliata</tp:taxon-name-part></tp:taxon-name></italic> sp. n., female paratype. <bold>A</bold> <tp:taxon-name><tp:taxon-name-part taxon-name-part-type="genus" reg="Epigyne">Epigyne</tp:taxon-name-part></tp:taxon-name>, ventral view <bold>B</bold> <tp:taxon-name><tp:taxon-name-part taxon-name-part-type="genus" reg="Epigyne">Epigyne</tp:taxon-name-part></tp:taxon-name>, dorsal view <bold>C</bold> Vulva, dorsal view <bold>D</bold> Habitus, dorsal view <bold>E</bold> Habitus, ventral view <bold>F</bold> Habitus lateral view. Scale bars: <bold>C</bold> as <bold>B</bold>; <bold>D, F</bold> as <bold>E</bold>.</p></caption><graphic xmlns:xlink="http://www.w3.org/1999/xlink" xlink:href="zookeys-703-109-g003.jpg" position="float" orientation="portrait" xlink:type="simple" id="oo_158462.jpg"/></fig><fig id="F4" position="float" orientation="portrait"><label>Figure 4.</label><caption><p>
                  <italic><tp:taxon-name><tp:taxon-name-part taxon-name-part-type="genus" reg="Callosa">Callosa</tp:taxon-name-part> <tp:taxon-name-part taxon-name-part-type="species" reg="ciliata">ciliata</tp:taxon-name-part></tp:taxon-name></italic> sp. n., SEM of a male paratype and a female paratype. <bold>A</bold> Palp of male paratype, ventral view <bold>B</bold> Detail showing embolus and embolic membrane of palp <bold>C</bold> <tp:taxon-name><tp:taxon-name-part taxon-name-part-type="genus" reg="Epigyne">Epigyne</tp:taxon-name-part></tp:taxon-name> of female paratype, ventral view <bold>D</bold> Detail showing parmula of epigyne <bold>E</bold> Anterior lateral eye and posterior lateral eye of male paratype <bold>F</bold> Spinnerets of female paratype.</p></caption><graphic xmlns:xlink="http://www.w3.org/1999/xlink" xlink:href="zookeys-703-109-g004.jpg" position="float" orientation="portrait" xlink:type="simple" id="oo_158463.jpg"/></fig></tp:treatment-sec><tp:treatment-sec><!--Section generated to contain objects referenced in tp:taxon-treatment.--><fig id="F9" position="float" orientation="portrait"><label>Figure 9.</label><caption><p>Type localities of new species <italic><tp:taxon-name><tp:taxon-name-part taxon-name-part-type="genus" reg="Callosa">Callosa</tp:taxon-name-part> <tp:taxon-name-part taxon-name-part-type="species" reg="ciliata">ciliata</tp:taxon-name-part></tp:taxon-name></italic> sp. n. (<bold>1</bold>) and <italic><tp:taxon-name><tp:taxon-name-part taxon-name-part-type="genus" reg="Callosa">C.</tp:taxon-name-part> <tp:taxon-name-part taxon-name-part-type="species" reg="baiseensis">baiseensis</tp:taxon-name-part></tp:taxon-name></italic> sp. n. (<bold>2</bold>).</p></caption><graphic xmlns:xlink="http://www.w3.org/1999/xlink" xlink:href="zookeys-703-109-g009.jpg" position="float" orientation="portrait" xlink:type="simple" id="oo_158468.jpg"/></fig></tp:treatment-sec></tp:taxon-treatment>
