# Supplementary material for: Callosa gen. n., a new troglobitic genus from southwest China (Araneae, Linyphiidae)
Source: Zookeys. 2017 Sep 28;(703):109–28. doi: 10.3897/zookeys.703.13641 (PMC5674017; doi:10.3897/zookeys.703.13641)
Supplement: XML Treatment for Callosa baiseensis [file zookeys.703.13641-treatment3.xml]

<!DOCTYPE tp:taxon-treatment
  PUBLIC "-//TaxonX//DTD Taxonomic Treatment Publishing DTD v0 20100105//EN" "tax-treatment-NSO.dtd">
<tp:taxon-treatment xmlns:tp="http://www.plazi.org/taxpub"><tp:treatment-meta><kwd-group><label>Taxon classification</label><kwd><named-content xmlns:xlink="http://www.w3.org/1999/xlink" content-type="kingdom">Animalia</named-content></kwd><kwd><named-content xmlns:xlink="http://www.w3.org/1999/xlink" content-type="order">Araneae</named-content></kwd><kwd><named-content xmlns:xlink="http://www.w3.org/1999/xlink" content-type="family">Linyphiidae</named-content></kwd></kwd-group><mixed-citation publication-type="journal"><person-group><name><surname>Zhao</surname><given-names>Qingyuan</given-names></name><name><surname>Li</surname><given-names>Shuqiang</given-names></name></person-group><article-title>
          <italic><tp:taxon-name><tp:taxon-name-part taxon-name-part-type="genus" reg="Callosa">Callosa</tp:taxon-name-part></tp:taxon-name></italic> gen. n., a new troglobitic genus from southwest China (<tp:taxon-name><tp:taxon-name-part taxon-name-part-type="order">Araneae</tp:taxon-name-part></tp:taxon-name>, <tp:taxon-name><tp:taxon-name-part taxon-name-part-type="family">Linyphiidae</tp:taxon-name-part></tp:taxon-name>)</article-title><source>Zookeys</source><day>28</day><month>9</month><year>2017</year><volume>2017</volume><issue>703</issue><fpage>109</fpage><lpage>128</lpage><pub-id pub-id-type="doi">10.3897/zookeys.703.13641</pub-id></mixed-citation></tp:treatment-meta><tp:nomenclature><tp:taxon-name>
              <tp:taxon-name-part taxon-name-part-type="genus" reg="Callosa">Callosa</tp:taxon-name-part>
              <tp:taxon-name-part taxon-name-part-type="species" reg="baiseensis">baiseensis</tp:taxon-name-part>
              <object-id xmlns:xlink="http://www.w3.org/1999/xlink" content-type="zoobank" xlink:type="simple">http://zoobank.org/2433C26A-75D0-4B76-9720-1AA133CA168D</object-id>
            </tp:taxon-name><tp:taxon-status xmlns:xlink="http://www.w3.org/1999/xlink" xlink:type="simple">sp. n.</tp:taxon-status><xref ref-type="fig" rid="F5">Figs 5</xref><xref ref-type="fig" rid="F6">, 6</xref><xref ref-type="fig" rid="F7">, 7</xref><xref ref-type="fig" rid="F8">, 8</xref><xref ref-type="fig" rid="F9">, 9</xref></tp:nomenclature><tp:treatment-sec sec-type="Types" id="SECID0EAZBG"><title>Types.</title><p>Holotype ♂: CHINA, Guangxi Zhuang Autonomous Region: Baise City; Longlin County; De’e Town; Yakou Village: <named-content xmlns:xlink="http://www.w3.org/1999/xlink" content-type="dwc:verbatimCoordinates" xlink:type="simple"><named-content content-type="geo-json" specific-use="{&#34;type&#34;:&#34;Point&#34;,&#34;coordinates&#34;:[105.159283,24.652167]}" id="NCID0EJZBG" xlink:type="simple">24°39.130'N, 105°09.557'E</named-content></named-content>, ca 1500 m, Da Cave, 14–15.XII.2012, (Z.G. Chen &amp; Z. Zhao). Paratypes: 1♂ 2♀, same data as for holotype; 1♀, Yumigan Cave, <named-content xmlns:xlink="http://www.w3.org/1999/xlink" content-type="dwc:verbatimCoordinates" xlink:type="simple"><named-content content-type="geo-json" specific-use="{&#34;type&#34;:&#34;Point&#34;,&#34;coordinates&#34;:[105.157167,24.652417]}" id="NCID0ERZBG" xlink:type="simple">24°39.145'N, 105°09.430'E</named-content></named-content>, ca 1549 m, 14–15.XII.2012, (Z.G. Chen &amp; Z. Zhao).</p></tp:treatment-sec><tp:treatment-sec sec-type="etymology" id="SECID0EWZBG"><title>Etymology.</title><p>This specific name is derived from Chinese Pinyin ‘bǎi sè’ (), referring to its type locality; adjective.</p></tp:treatment-sec><tp:treatment-sec sec-type="diagnosis" id="SECID0E2ZBG"><title>Diagnosis.</title><p>Non-indented apex of distal suprategular apophysis (Fig. <xref ref-type="fig" rid="F5">5D</xref>), and the broad tip of convector ventral process in male palp (Figs <xref ref-type="fig" rid="F5">5B</xref>, <xref ref-type="fig" rid="F6">6B</xref>); it differs from the type species <italic><tp:taxon-name><tp:taxon-name-part taxon-name-part-type="genus" reg="Callosa">C.</tp:taxon-name-part> <tp:taxon-name-part taxon-name-part-type="species" reg="ciliata">ciliata</tp:taxon-name-part></tp:taxon-name></italic> sp. n. by the relatively longer parmula (Figs <xref ref-type="fig" rid="F7">7B</xref>, <xref ref-type="fig" rid="F8">8C</xref>) and wider atrium (Fig. <xref ref-type="fig" rid="F7">7C</xref>).</p><fig id="F5" position="float" orientation="portrait"><label>Figure 5.</label><caption><p>
                  <italic><tp:taxon-name><tp:taxon-name-part taxon-name-part-type="genus" reg="Callosa">Callosa</tp:taxon-name-part> <tp:taxon-name-part taxon-name-part-type="species" reg="baiseensis">baiseensis</tp:taxon-name-part></tp:taxon-name></italic> sp. n., male holotype. <bold>A</bold> Palp, prolateral view <bold>B</bold> Palp, retrolateral view <bold>C</bold> Embolic division, retrolateral view <bold>D</bold> Distal suprategular apophysis, retrolateral view. Scale bars: <bold>B</bold> as <bold>A</bold>.</p></caption><graphic xmlns:xlink="http://www.w3.org/1999/xlink" xlink:href="zookeys-703-109-g005.jpg" position="float" orientation="portrait" xlink:type="simple" id="oo_158464.jpg"/></fig></tp:treatment-sec><tp:treatment-sec sec-type="description" id="SECID0EI3BG"><title>Description.</title><p>
              <italic>Male (holotype)</italic>. Total length: 2.60. Carapace 1.20 long, 1.00 wide, beige, ocular area brownish yellow (Fig. <xref ref-type="fig" rid="F6">6C</xref>), <abbrev xmlns:xlink="http://www.w3.org/1999/xlink" xlink:title="anterior median eye" id="ABBRID0EU3BG" xlink:type="simple">AME</abbrev> completely lost, <abbrev xmlns:xlink="http://www.w3.org/1999/xlink" xlink:title="anterior lateral eye" id="ABBRID0EY3BG" xlink:type="simple">ALE</abbrev>, <abbrev xmlns:xlink="http://www.w3.org/1999/xlink" xlink:title="posterior lateral eye" id="ABBRID0E33BG" xlink:type="simple">PLE</abbrev> and <abbrev xmlns:xlink="http://www.w3.org/1999/xlink" xlink:title="posterior median eye" id="ABBRID0EA4BG" xlink:type="simple">PME</abbrev> strongly reduced (Fig. <xref ref-type="fig" rid="F6">6C, E</xref>). Sternum 0.68 long, 0.66 wide. Clypeus 0.44 high. Eye sizes: <abbrev xmlns:xlink="http://www.w3.org/1999/xlink" xlink:title="anterior lateral eye" id="ABBRID0EI4BG" xlink:type="simple">ALE</abbrev> 0.03, <abbrev xmlns:xlink="http://www.w3.org/1999/xlink" xlink:title="posterior median eye" id="ABBRID0EM4BG" xlink:type="simple">PME</abbrev> 0.02, <abbrev xmlns:xlink="http://www.w3.org/1999/xlink" xlink:title="posterior lateral eye" id="ABBRID0EQ4BG" xlink:type="simple">PLE</abbrev> 0.04. Leg length: I 9.25 (2.50, 0.38, 2.80, 2.41, 1.16), II 8.27 (2.28, 0.38, 2.38, 2.23, 1.00), III 6.33 (1.84, 0.40, 1.68, 1.56, 0.85), IV 8.05 (2.38, 0.38, 2.33, 2.03, 0.93). TmI 0.16. Abdomen pale, with dark yellow markings (Fig. <xref ref-type="fig" rid="F6">6C–E</xref>). Male palp: protegulum medially expanded, then attenuated at tip (Fig. <xref ref-type="fig" rid="F5">5B</xref>); distal suprategular apophysis with a small, hooked apex (Fig. <xref ref-type="fig" rid="F5">5D</xref>); embolus coiling from 8 o’clock position in prolateral view (Fig. <xref ref-type="fig" rid="F5">5C</xref>).</p><fig id="F6" position="float" orientation="portrait"><label>Figure 6.</label><caption><p>
                  <italic><tp:taxon-name><tp:taxon-name-part taxon-name-part-type="genus" reg="Callosa">Callosa</tp:taxon-name-part> <tp:taxon-name-part taxon-name-part-type="species" reg="baiseensis">baiseensis</tp:taxon-name-part></tp:taxon-name></italic> sp. n., male holotype. <bold>A</bold> Palp, dorsal view <bold>B</bold> Palp, ventral view <bold>C</bold> Habitus, dorsal view <bold>D</bold> Habitus, ventral view <bold>E</bold> Habitus, lateral view. Scale bars: <bold>B</bold> as <bold>A</bold>; <bold>D</bold> as <bold>C</bold>.</p></caption><graphic xmlns:xlink="http://www.w3.org/1999/xlink" xlink:href="zookeys-703-109-g006.jpg" position="float" orientation="portrait" xlink:type="simple" id="oo_158465.jpg"/></fig><fig id="F7" position="float" orientation="portrait"><label>Figure 7.</label><caption><p>
                  <italic><tp:taxon-name><tp:taxon-name-part taxon-name-part-type="genus" reg="Callosa">Callosa</tp:taxon-name-part> <tp:taxon-name-part taxon-name-part-type="species" reg="baiseensis">baiseensis</tp:taxon-name-part></tp:taxon-name></italic> sp. n., female paratype. <bold>A</bold> <tp:taxon-name><tp:taxon-name-part taxon-name-part-type="genus" reg="Epigyne">Epigyne</tp:taxon-name-part></tp:taxon-name>, ventral view <bold>B</bold> <tp:taxon-name><tp:taxon-name-part taxon-name-part-type="genus" reg="Epigyne">Epigyne</tp:taxon-name-part></tp:taxon-name>, dorsal view <bold>C</bold> Vulva, dorsal view <bold>D</bold> Habitus, dorsal view <bold>E</bold> Habitus, ventral view <bold>F</bold> Habitus lateral view. Scale bars: <bold>C</bold> as <bold>B</bold>; <bold>D, F</bold> as <bold>E</bold>.</p></caption><graphic xmlns:xlink="http://www.w3.org/1999/xlink" xlink:href="zookeys-703-109-g007.jpg" position="float" orientation="portrait" xlink:type="simple" id="oo_158466.jpg"/></fig><p>
              <italic>Female</italic>. Total length: 2.50. Carapace 1.19 long, 0.94 wide, same coloration as in male. Sternum 0.55 long, 0.63 wide. Clypeus 0.34 high. Eye sizes: <abbrev xmlns:xlink="http://www.w3.org/1999/xlink" xlink:title="anterior lateral eye" id="ABBRID0ELBAI" xlink:type="simple">ALE</abbrev> 0.05, <abbrev xmlns:xlink="http://www.w3.org/1999/xlink" xlink:title="posterior median eye" id="ABBRID0EPBAI" xlink:type="simple">PME</abbrev> 0.04, <abbrev xmlns:xlink="http://www.w3.org/1999/xlink" xlink:title="posterior lateral eye" id="ABBRID0ETBAI" xlink:type="simple">PLE</abbrev> 0.05. Leg length I 8.91 (2.48, 0.40, 2.56, 2.34, 1.13), II 8.30 (2.28, 0.40, 2.34, 2.19, 1.09), III 6.29 (1.88, 0.38, 1.63, 1.59, 0.81), IV 7.91 (2.30, 0.38, 2.15, 2.08, 1.00). TmI 0.18. Abdomen with same coloration as in male (Fig. <xref ref-type="fig" rid="F7">7D–E</xref>). <tp:taxon-name><tp:taxon-name-part taxon-name-part-type="genus" reg="Epigyne">Epigyne</tp:taxon-name-part></tp:taxon-name>: atrium nearly semicircular, partitioned by a septum along the long axis (Fig. <xref ref-type="fig" rid="F8">8C–D</xref>); copulatory furrows forming 2 coils; receptacles oval separated by 2 diameters, with curved outgrowths (Fig. <xref ref-type="fig" rid="F7">7C–D</xref>).</p></tp:treatment-sec><tp:treatment-sec sec-type="remarks" id="SECID0EJCAI"><title>Remarks.</title><p>To confirm the species delimitation, the p-distance of <abbrev xmlns:xlink="http://www.w3.org/1999/xlink" xlink:title="cytochrome c oxidase subunit I" id="ABBRID0EPCAI" xlink:type="simple">COI</abbrev> sequences of <italic><tp:taxon-name><tp:taxon-name-part taxon-name-part-type="genus" reg="Callosa">C.</tp:taxon-name-part> <tp:taxon-name-part taxon-name-part-type="species" reg="baiseensis">baiseensis</tp:taxon-name-part></tp:taxon-name></italic> sp. n. and <italic><tp:taxon-name><tp:taxon-name-part taxon-name-part-type="genus" reg="Callosa">C.</tp:taxon-name-part> <tp:taxon-name-part taxon-name-part-type="species" reg="ciliata">ciliata</tp:taxon-name-part></tp:taxon-name></italic> sp. n. was calculated using MEGA 6 (<xref ref-type="bibr" rid="B13">Tamura et al. 2013</xref>), and the result is 0.12, which falls within the genetic distance interval of 0.07 to 0.16 among <italic><tp:taxon-name><tp:taxon-name-part taxon-name-part-type="genus" reg="Bathyphantes">Bathyphantes</tp:taxon-name-part></tp:taxon-name></italic> species and 0.07 to 0.17 in <italic><tp:taxon-name><tp:taxon-name-part taxon-name-part-type="genus" reg="Porrhomma">Porrhomma</tp:taxon-name-part></tp:taxon-name></italic> based on data from NCBI (The National Center for Biotechnology Information <ext-link xmlns:xlink="http://www.w3.org/1999/xlink" xlink:type="simple" ext-link-type="uri" xlink:href="https://www.ncbi.nlm.nih.gov/">https://www.ncbi.nlm.nih.gov/</ext-link>).</p><fig id="F8" position="float" orientation="portrait"><label>Figure 8.</label><caption><p>
                  <italic><tp:taxon-name><tp:taxon-name-part taxon-name-part-type="genus" reg="Callosa">Callosa</tp:taxon-name-part> <tp:taxon-name-part taxon-name-part-type="species" reg="baiseensis">baiseensis</tp:taxon-name-part></tp:taxon-name></italic> sp. n., SEM of a male paratype and a female paratype. <bold>A</bold> Palp of male paratype, ventral view <bold>B</bold> Detail showing embolus and embolic membrane <bold>C</bold> Detail showing scape of epigyne <bold>D</bold> <tp:taxon-name><tp:taxon-name-part taxon-name-part-type="genus" reg="Epigyne">Epigyne</tp:taxon-name-part></tp:taxon-name> of female paratype, ventral view <bold>E</bold> Anterior lateral eye, anterior median eye and posterior lateral eye of male paratype <bold>F</bold> Spinnerets of female paratype.</p></caption><graphic xmlns:xlink="http://www.w3.org/1999/xlink" xlink:href="zookeys-703-109-g008.jpg" position="float" orientation="portrait" xlink:type="simple" id="oo_158467.jpg"/></fig><fig id="F9" position="float" orientation="portrait"><label>Figure 9.</label><caption><p>Type localities of new species <italic><tp:taxon-name><tp:taxon-name-part taxon-name-part-type="genus" reg="Callosa">Callosa</tp:taxon-name-part> <tp:taxon-name-part taxon-name-part-type="species" reg="ciliata">ciliata</tp:taxon-name-part></tp:taxon-name></italic> sp. n. (<bold>1</bold>) and <italic><tp:taxon-name><tp:taxon-name-part taxon-name-part-type="genus" reg="Callosa">C.</tp:taxon-name-part> <tp:taxon-name-part taxon-name-part-type="species" reg="baiseensis">baiseensis</tp:taxon-name-part></tp:taxon-name></italic> sp. n. (<bold>2</bold>).</p></caption><graphic xmlns:xlink="http://www.w3.org/1999/xlink" xlink:href="zookeys-703-109-g009.jpg" position="float" orientation="portrait" xlink:type="simple" id="oo_158468.jpg"/></fig></tp:treatment-sec><ref-list><ref id="B13"><mixed-citation xmlns:xlink="http://www.w3.org/1999/xlink" xlink:type="simple">
          <person-group><name name-style="western"><surname>Tamura</surname><given-names>K</given-names></name><name name-style="western"><surname>Stecher</surname><given-names>G</given-names></name><name name-style="western"><surname>Peterson</surname><given-names>D</given-names></name><name name-style="western"><surname>Filipski</surname><given-names>A</given-names></name><name name-style="western"><surname>Kumar</surname><given-names>S</given-names></name></person-group> (<year>2013</year>) <article-title>MEGA6: Molecular Evolutionary Genetics Analysis Version 6.0.</article-title> <source>Molecular Biology and Evolution</source> <volume>30</volume>: <fpage>2725</fpage>–<lpage>2729</lpage>. <ext-link xlink:type="simple" ext-link-type="doi" xlink:href="10.1093/molbev/mst197">https://doi.org/10.1093/molbev/mst197</ext-link></mixed-citation></ref></ref-list></tp:taxon-treatment>
